# Supplementary material for: Evidence for the heterologous benefits of prior BCG vaccination on COVISHIELD™ vaccine-induced immune responses in SARS-CoV-2 seronegative young Indian adults
Source: Front Immunol. 2022 Oct 4;13:985938. doi: 10.3389/fimmu.2022.985938 (PMC9577398; doi:10.3389/fimmu.2022.985938)
Supplement: Supplementary file 1 [file DataSheet_1.xlsx]

## Sheet: BCGRV
SL NO	GROUP 1	GENDER	AGE	WEIGHT(kg)	HEIGHT(cm)	IGRA LEVEL			IGRA RESULTS	Group	Exclusion for Immuno staining	REACTIONS	COVID-19 VACCINATION		ADULT WEEKLY CLINICAL SUMMARY
						TB Ag	MITOGEN	NIL					1st dose	2nd dose	No. of FollowUps	Covid test	COMMENTS
1	HSA001	FEMALE	20	63	162	0.07	> 10	0.11	NEGATIVE	BCG Revaccinated -ve arm	not longitudinal	Slight fever for two days but no Pustule development	2021-01-23	2021-03-16	19	NEGATIVE	No symptoms
2	HSA002	MALE	22	53	176	0.11	> 10	0.14	NEGATIVE	BCG Revaccinated -ve arm	not longitudinal	Pustule development after a week of re-vaccination on ( 27/10/2019) but no scar	2021-01-25	2021-03-15	19	NEGATIVE	No symptoms
3	HSA003	MALE	21	54	178	0.06	> 10	0.06	NEGATIVE	BCG Revaccinated -ve arm	not longitudinal	Pustule development after 5 days of re-vaccination on ( 26/10/2019) but no scar	2021-01-25	2021-03-15	19	NEGATIVE	No symptoms
4	HSA004	FEMALE	22	64	158	0.04	> 10	0.02	NEGATIVE	BCG Revaccinated -ve arm	not longitudinal	Pustude development after 10 days of revaccination for 3 weeks followed by scab formation and later turned into scar	2020-01-25	2021-03-16	26	NEGATIVE	No symptoms
5	HSA005	MALE	20	68	162	0.03	> 10	0.03	NEGATIVE	BCG Revaccinated -ve arm	not longitudinal	Pustule development after a week of revaccination and later turned to a scar	2021-01-23	2021-03-16	27	NEGATIVE	No symptoms
6	HSA006	FEMALE	19	44	159	0.02	> 10	0.04	NEGATIVE	BCG Revaccinated -ve arm	not longitudinal	Initially bulging (Pustule development after week of revaccination )and later turned to a scar and gradually faded away	2021-01-23	2021-03-17	21	NEGATIVE	No symptoms
7	HSA007	MALE	20	77	175	0.02	> 10	0.03	NEGATIVE	BCG Revaccinated -ve arm	Dropped out of the study	Initially for 1-2 months redness (pustule development) after 10 days of revaccination then later turned into a scar	2021-01-25	2021-03-15	27	NEGATIVE	No symptoms
8	HSA008	MALE	20	53	163	0.07	> 10	0.12	NEGATIVE	BCG Revaccinated -ve arm	Tested Positive for Covid-19	2 months pustule development after 12 days of revaccination then later turned into a scar	2021-01-25	2021-03-15	27	POSITIVE	asymptomatic ( covid positive tested on 26-11-2020) and tested negative on 5-12-2020
9	HSA009	MALE	20	70	178	0.05	> 10	0.03	NEGATIVE	BCG Revaccinated -ve arm		Pustule development after a week of revaccination and later turned to a scar	2021-01-23	2021-03-15	29	NEGATIVE	No symptoms
10	HSA010	MALE	20	71	169	0.33	> 10	0.1	NEGATIVE	BCG Revaccinated -ve arm	high nucleocapsid	Pustule development after a week of revaccination and later turned to a scar	2021-01-23	2021-03-15	28	NEGATIVE	No symptoms
11	HSA011	MALE	20	70	184	0.19	9.26	0.27	NEGATIVE	BCG Revaccinated -ve arm		Pustule development after a week of revaccination and later turned to a scar	2021-01-23	2021-03-15	29	NEGATIVE	No symptoms,had a ligament tear on the knee on 01-02-2021
12	HSA012	MALE	18	64	180	0.05	> 10	0.42	NEGATIVE	BCG Revaccinated -ve arm	high nucleocapsid	Initially there was inflammation for a week and pustule development was seen for a month and later turned into a scar	2021-04-26	2021-07-21	29	NEGATIVE	Fever for 2 days (12-12-2020),He had a Cricoid fracture which led to unilateral vocal cord immobility on 07-03-2020.As part of treatment he had to intake Steroid tablets for 1 month and inject steroid on his immobile vocal cord also was on Rice tube feed and voice rest for 1 month.No symptoms of Respiratory Infection or any other disease
13	HSA013	FEMALE	20	45	165	0.05	> 10	0.07	NEGATIVE	BCG Revaccinated -ve arm		Initially there was no reaction (No pustule development) later turned into a small scar	2021-01-23	2021-03-16	28	NEGATIVE	No symptoms
14	HSA014	FEMALE	21	75	165	0.1	6.12	0.15	NEGATIVE	BCG Revaccinated -ve arm	not longitudinal	Initially there was no reaction (No pustule development) later turned into a small scar	2021-01-23	2021-03-16	28	NEGATIVE	No symptoms
15	HSA015	FEMALE	20	53	154	0.06	> 10	0.07	NEGATIVE	BCG Revaccinated -ve arm		Initially there was small bulging (pustule development) was seen for a month and later turned into a small scar	2021-01-23	2021-03-16	27	NEGATIVE	No symptoms
16	HSA016	FEMALE	21	41	155	0.05	4.05	0.05	NEGATIVE	BCG Revaccinated -ve arm	Tested Positive for Covid-19	Initially there was small bulging (pustule development) was seen for a month and later turned into a small scar and gradually faded away	2021-01-23	2021-03-16	27	POSITIVE	high fever,joint pain,diarrohea,headache for two weeks and tested covid positive on 23-11-2020 and tested negative on 05-12-2020
17	HSA017	FEMALE	20	55	165	0.19	7.71	0.12	NEGATIVE	BCG Revaccinated -ve arm		Pustule development after a week of revaccination and later turned to a scar	2021-01-23	2021-03-16	29	NEGATIVE	No symptoms
18	HSA018	FEMALE	19	58	165	0.08	8.81	0.03	NEGATIVE	BCG Revaccinated -ve arm		Pustule development after a week of revaccination with little bit of inflammation and later turned to a scar	2021-01-23	2021-03-16	29	NEGATIVE	No symptoms
19	HSA019	FEMALE	20	56	163	0.13	> 10	0.14	NEGATIVE	BCG Revaccinated -ve arm		Pustule development after a week of revaccination and later turned to a scar	2021-01-23	2021-03-16	27	NEGATIVE	No symptoms
20	HSA020	FEMALE	20	53	161	0.04	> 10	0.08	NEGATIVE	BCG Revaccinated -ve arm	not longitudinal	Initially there was no reaction (No pustule development) but a small scar is seen	2021-01-23	2021-03-16	27	NEGATIVE	No symptoms
21	HSA021	FEMALE	20	64	164	0.24	> 10	0.07	NEGATIVE	BCG Revaccinated -ve arm		Initially there was small bulging (pustule development) was seen for few weeks and later turned into a small scar	2021-01-23	2021-03-16	29	NEGATIVE	No symptoms
22	HSA022	FEMALE	20	62	163	0.1	9.76	0.14	NEGATIVE	BCG Revaccinated -ve arm		Small pustule development after a week of revaccination and later turned into a small scar	2021-01-23	2021-03-16	29	NEGATIVE	No symptoms
23	HSA023	FEMALE	20	43	159	0.06	7.72	0.08	NEGATIVE	BCG Revaccinated -ve arm		Initially there was no reaction (No pustule development) but a small scar is seen	2021-01-23	2021-03-16	29	NEGATIVE	No symptoms
24	HSA024	FEMALE	20	45	160	0.06	> 10	0.05	NEGATIVE	BCG Revaccinated -ve arm		Initially there was no reaction (No pustule development) but a small scar is seen	2021-01-23	2021-03-16	29	NEGATIVE	No symptoms
25	HSA025	FEMALE	20	59	154	0.03	3.2	0.06	NEGATIVE	BCG Revaccinated -ve arm		Initially there was small bulging (pustule development) was seen for 2 weeks after revaccination and later turned into a small scar	2021-01-23	2021-03-16	29	NEGATIVE	No symptoms
26	HSA026	MALE	20	78	180	0.13	> 10	0.15	NEGATIVE	BCG Revaccinated -ve arm		Pustule development after a week of revaccination and later turned to a scar	2021-01-23	2021-03-16	29	NEGATIVE	No symptoms
27	HSA027	MALE	20	67	168	0.04	> 10	0.06	NEGATIVE	BCG Revaccinated -ve arm		Initially there was no reaction (No pustule development) But turned a small scar was seen	2021-01-23	2021-03-16	27	NEGATIVE	No symptoms
28	HSA028	MALE	20	50	165	0.2	4.02	0.07	NEGATIVE	BCG Revaccinated -ve arm		Pustule development after a week of revaccination and later turned to a scar	2021-01-23	2021-03-16	29	NEGATIVE	No symptoms
29	HSA029	FEMALE	19	48	152	0.05	> 10	0.05	NEGATIVE	BCG Revaccinated -ve arm		Pustule development after a week of revaccination and later turned to a scar	2021-01-23	2021-03-16	28	NEGATIVE	No symptoms
30	HSA030	MALE	19	68	165	0.14	5.65	0.12	NEGATIVE	BCG Revaccinated -ve arm		Initially there was no reaction (No pustule development) But turned a small scar was seen	2021-01-23	2021-03-16	28	NEGATIVE	No symptoms
31	HSA031	MALE	19	56	174	0.05	8.35	0.07	NEGATIVE	BCG Revaccinated -ve arm		Initially there was no reaction (No pustule development) But turned a small scar was seen	2021-01-23	2021-03-16	28	NEGATIVE	No symptoms
32	HSA032	MALE	20	82	184	0.03	3.68	0.05	NEGATIVE	BCG Revaccinated -ve arm		Initially there was no reaction (No pustule development) But turned a small scar was seen	2021-01-23	2021-03-16	28	NEGATIVE	No symptoms
33	HSA033	MALE	20	74	174	0.57	> 10	0.23	NEGATIVE	BCG Revaccinated -ve arm		Initially there was no reaction (No pustule development) But turned a small scar was seen	2021-01-23	2021-03-16	29	NEGATIVE	No symptoms
34	HSA035	FEMALE	20	78	167	0.06	> 10	0.09	NEGATIVE	BCG Revaccinated -ve arm	Dropped out of the study	Pustule development after a week of revaccination and later turned to a scar	2021-01-24	-		NEGATIVE	No symptoms (dropped out of the study)
35	HSA036	FEMALE	19	71	156	0.14	6.97	0.12	NEGATIVE	BCG Revaccinated -ve arm		Pustule development after a week of revaccination and later turned to a scar	2021-01-24	2021-03-16	29	NEGATIVE	No symptoms

## Sheet: BCGNRV
SL NO	GROUP 2	GENDER	AGE	WEIGHT(kg)	HEIGHT(cm)	IGRA LEVEL			IGRA RESULTS	GROUP	Exclusion for Immuno staining	AE (BCG)	REACTIONS	COVID-19 VACCINATION		ADULT WEEKLY CLINICAL SUMMARY
						TB Ag	MITOGEN	NIL						1st dose	2nd dose	No. of FollowUps	Covid test	COMMENTS
1	HSA037	FEMALE	20	47	155	0.03	2.66	0.04	NEGATIVE	BCG Non-revaccinated -ve arm		-	NIL	2021-01-25	2021-03-15	30	NEGATIVE	tonsilitis and cold on 05-01-2021, no hospital visit
2	HSA038	FEMALE	22	61	161	0.03	> 10	0.04	NEGATIVE	BCG Non-revaccinated -ve arm	Tested Positive for Covid-19	-	NIL	2021-01-26	2021-03-15	30	POSITIVE	Asymptomatic (Covid positive tested on 27-11-2020), and tested covid negative on (14-12-2020)
3	HSA039	MALE	20	55	163	0.09	7.64	0.06	NEGATIVE	BCG Non-revaccinated -ve arm		-	NIL	2021-01-23	2021-03-16	29	NEGATIVE	No symptoms
4	HSA040	FEMALE	19	48	155	0.03	3.8	0.05	NEGATIVE	BCG Non-revaccinated -ve arm	not longitudinal	-	NIL	2021-04-26	2021-08-16	27	NEGATIVE	No symptoms
5	HSA041	MALE	20	61	176	0.05	5.16	0.05	NEGATIVE	BCG Non-revaccinated -ve arm		-	NIL	2021-01-22	2021-03-16	27	NEGATIVE	high fever,no sense of smell,body pain,headache for 20 days from 8-08-2020 , covid test negative
6	HSA042	MALE	21	75	179	0.05	> 10	0.06	NEGATIVE	BCG Non-revaccinated -ve arm		-	NIL	2021-01-24	2021-03-17	30	NEGATIVE	No symptoms
7	HSA043	MALE	20	80	170	0.07	> 10	0.04	NEGATIVE	BCG Non-revaccinated -ve arm	not longitudinal	-	NIL	2021-01-22	2021-03-17	30	NEGATIVE	No symptoms
8	HSA044	MALE	20	69	173	0.1	> 10	0.07	NEGATIVE	BCG Non-revaccinated -ve arm		-	NIL	2021-01-22	2021-03-16	30	NEGATIVE	No symptoms
9	HSA045	MALE	20	62	170	0.08	> 10	0.19	NEGATIVE	BCG Non-revaccinated -ve arm		-	NIL	2021-01-22	2021-03-16	30	NEGATIVE	No symptoms
10	HSA047	FEMALE	19	46.5	158	0.47	> 10	0.46	NEGATIVE	BCG Non-revaccinated -ve arm		-	NIL	2021-01-28	2021-03-19	29	NEGATIVE	No symptoms
11	HSA048	FEMALE	19	55	152	0.07	> 10	0.11	NEGATIVE	BCG Non-revaccinated -ve arm	not longitudinal	-	NIL	2021-01-28	2021-03-19	29	NEGATIVE	No symptoms
12	HSA049	FEMALE	18	48	152	0.05	> 10	0.04	NEGATIVE	BCG Non-revaccinated -ve arm	not longitudinal	-	NIL	2021-02-06	2021-03-19	29	NEGATIVE	No symptoms
13	HSA050	FEMALE	19	47	159	0.07	> 10	0.06	NEGATIVE	BCG Non-revaccinated -ve arm	Sputnik Vaccine	-	NIL	2021-07-06	2021-06-28	29	NEGATIVE	No symptoms,PCOD diagnosed on 10 NOVEMBER 2020
14	HSA051	MALE	18	52	176	0.08	> 10	0.08	NEGATIVE	BCG Non-revaccinated -ve arm	not longitudinal	-	NIL	2021-02-06	2021-03-17	29	NEGATIVE	No symptoms
15	HSA052	FEMALE	18	60	158	0.04	> 10	0.05	NEGATIVE	BCG Non-revaccinated -ve arm	Tested Positive for Covid-19	-	NIL	2021-01-28	2021-03-19	30	POSITIVE	Asymptomatic (Covid positive tested on 22-11-2020), and tested covid negative on (10-12-2020)
16	HSA053	FEMALE	18	55	155	0.13	> 10	0.05	NEGATIVE	BCG Non-revaccinated -ve arm		-	NIL	2021-01-28	2021-03-16	29	NEGATIVE	No symptoms
17	HSA054	MALE	18	60	167	0.05	> 10	0.06	NEGATIVE	BCG Non-revaccinated -ve arm	not longitudinal	-	NIL	2021-02-06	2021-03-12	29	NEGATIVE	No symptoms
18	HSA055	FEMALE	21	55	152	0.28	> 10	0.05	NEGATIVE	BCG Non-revaccinated -ve arm		-	NIL	2021-01-25	2021-03-15	30	NEGATIVE	Allergic cough and cold in January for 2 weeks
19	HSA056	MALE	18	60	179	0.07	> 10	0.05	NEGATIVE	BCG Non-revaccinated -ve arm	Tested Positive for Covid-19	-	NIL	2021-01-08	2021-11-21	27	NEGATIVE	Fever for 4 days in December
20	HSA057	MALE	18	56	173	0.04	> 10	0.03	NEGATIVE	BCG Non-revaccinated -ve arm	high nucleocapsid	-	NIL	2021-02-06	2021-03-17	30	NEGATIVE	No symptoms
21	HSA058	MALE	19	65	173	0.08	> 10	0.09	NEGATIVE	BCG Non-revaccinated -ve arm	Symptomatic	-	NIL	2021-01-28	2021-03-17	30	NEGATIVE	Cold and cough for 1 week in February first week.
22	HSA059	MALE	20	61.4	168	0.05	> 10	0.04	NEGATIVE	BCG Non-revaccinated -ve arm		-	NIL	2021-01-28	2021-03-22	30	NEGATIVE	No symptoms
23	HSA060	FEMALE	19	58	164	0.08	> 10	0.09	NEGATIVE	BCG Non-revaccinated -ve arm		-	NIL	2021-01-28	2021-03-22	28	NEGATIVE	No symptoms
24	HSA061	FEMALE	19	53	160	0.05	> 10	0.04	NEGATIVE	BCG Non-revaccinated -ve arm	not longitudinal	-	NIL	2021-01-28	2021-03-19	30	NEGATIVE	No symptoms
25	HSA062	MALE	19	69	169	0.14	> 10	0.13	NEGATIVE	BCG Non-revaccinated -ve arm	Symptomatic	-	NIL	2021-01-28	2021-03-22	30	NEGATIVE	cold and cough on 5-12-2020 for 4 days
26	HSA063	MALE	18	52	162	0.05	> 10	0.12	NEGATIVE	BCG Non-revaccinated -ve arm	not longitudinal	-	NIL	2021-01-28	2021-03-22	30	NEGATIVE	Cough for 4 days in January
27	HSA064	MALE	18	60	165	0.05	> 10	0.05	NEGATIVE	BCG Non-revaccinated -ve arm		-	NIL	2021-01-28	2021-03-22	30	NEGATIVE	No symptoms
28	HSA065	MALE	20	67	169	0.02	> 10	0.02	NEGATIVE	BCG Non-revaccinated -ve arm	not longitudinal	-	NIL	2021-02-19	2021-03-27	27	NEGATIVE	Cough and cold (03-02-2021), No visit to hospital.
29	HSA066	FEMALE	19	52.8	160	0.04	> 10	0.05	NEGATIVE	BCG Non-revaccinated -ve arm	not longitudinal	-	NIL	2021-01-28	2021-03-22	30	NEGATIVE	No symptoms
30	HSA067	FEMALE	19	48	168	0.04	7.33	0.05	NEGATIVE	BCG Non-revaccinated -ve arm	not longitudinal	-	NIL	2021-01-28	2021-03-22	30	NEGATIVE	No symptoms
31	HSA068	MALE	19	87	182	0.1	> 10	0.11	NEGATIVE	BCG Non-revaccinated -ve arm		-	NIL	2021-01-28	2021-03-19	29	NEGATIVE	No symptoms
